# Supplementary material for: A Dose–Response Relationship of Alcohol Consumption with Risk of Visual Impairment in Korean Adults: The Kangbuk Samsung Health Study
Source: Nutrients. 2022 Feb 14;14(4):791. doi: 10.3390/nu14040791 (PMC8875794; doi:10.3390/nu14040791)
Supplement: Supplementary file 1 [file nutrients-14-00791-s001.zip]

Archive with 1 entries (1 files):
- nutrients-1572002-supplementary.pdf
